# Supplementary material for: Random Forest-Assisted Widely Targeted Lipidomic Reveals Differences in Tan Lamb Meat Quality in Different Regions
Source: Foods. 2025 Nov 26;14(23):4046. doi: 10.3390/foods14234046 (PMC12692676; doi:10.3390/foods14234046)
Supplement: Supplementary file 1 [file foods-14-04046-s001.zip]

Archive with 1 entries (1 files):
- foods-3989638-supplementary.pdf
